# Supplementary material for: Augmented and Mixed Reality in Cardiac Surgery: A Narrative Review
Source: J Clin Med. 2026 Feb 4;15(3):1224. doi: 10.3390/jcm15031224 (PMC12898313; doi:10.3390/jcm15031224)
Supplement: Supplementary file 1 [file jcm-15-01224-s001.zip]

Archive with 1 entries (1 files):
- jcm-4125658-supplementary.pdf
